# Supplementary material for: Minimising losses to predation during microalgae cultivation
Source: J Appl Phycol. 2017 Mar 10;29(4):1829–40. doi: 10.1007/s10811-017-1112-8 (PMC5514209; doi:10.1007/s10811-017-1112-8)
Supplement: Supplementary file 1 — (XLSX 158 kb) [file 10811_2017_1112_MOESM1_ESM.xlsx]

## Sheet: Equations
README
model	submodel	Parameter Type	Name	Definition (for State Var, these are [initial}; {FLOW*1/dt} )	Units	Documentation
algae	algal-C	StatVar	TC	0; (gro-graz-harvest+zoopinoc)*1/dt	mgC	algal C-biomass mgC in system NOTE this is NOT a concentration!!
algae	algal-C	Const	CNcore	3.067	gC/gN	mass C:N of the algal nitrogenous core
algae	algal-C	Const	CstrucN	0.93	gC/gN	mass C:N of the non-nitrogenous material supporting the algal nitrogenous core
algae	algal-C	Aux	CexC	(CN-CNmin)/CN	gC/gC	algal storage C, as gC per g total cell C
algae	algal-Chl	StatVar	ChlC	ChlCm/5; (dChlC)*1/dt	gChl/gC	algal Chl content
algae	algal-Chl	Const	Acc_Switch	0	-	photo acclimation method; 0 if using Flynn acclimation; 1 if using Geider; use Geider if using UV damage
algae	algal-Chl	Const	ChlCm	0.06	gChl/gC	maximum Chl:C
algae	algal-Chl	Const	M	2	dl	scalar for controlling photoacclimation
algae	algal-Chl	Const	sp1Alpha	7e-06	(m2g-1 chl.a)(gC umol-1 photon)	diatom chlorophyll alpha
algae	algal-Chl	Aux	alpha	sp1Alpha	(m2g-1 chl.a)(gC umol-1 photon)	Chl-specific initial slope to PI curve, giving gC fixed per gChl.a per photon
algae	algal-Chl	Aux	avgUpN	avgUpN1	gN/gC/d	day averaged N uptake; used for control of photo acclimation
algae	algal-Chl	Aux	Chl	ChlC*TC/Volume	mgChl/m3	Chl; NOTE C is in mgC (amount, not conc!)
algae	algal-Chl	Aux	ChlN	Chl/algN	gChl/gN	algal Chl:N
algae	algal-Chl	Aux	Chlsyn	(IF((Acc_Switch=0), 1, 0)*FChlsyn+IF((Acc_Switch=1), 1, 0)*GChlsyn)*(1-ChlC/ChlCm)/(1-ChlC/ChlCm+0.05)*IF((ChlC<ChlCm), 1, 0)	gChl/gC/d	synthesis of Chl
algae	algal-Chl	Aux	ChlT	Chl	mgChl/m3	Chlorophyll concentration for attenuation calculation
algae	algal-Chl	Aux	FChlsyn	(1-PS/Pqm)	dl	Flynn photo acclimation control quotient; see Acc_Switch
algae	algal-Chl	Aux	GChlsyn	PS/(alpha*ChlC*avgPAR*24*60*60)	dl	Geider et al photo acclimation control; see Acc_Switch
algae	algal-Chl	FLOW	dChlC	ChlCm*NPSCu*M*Um*Chlsyn-IF((ChlC>0.005), 1, 0)*ChlC*(Cu+(1-NCu)*Um)	gChl/gC/d	change in ChlC with synthesis, degradation and 'dilution' with C growth
algae	algal-N	StatVar	avgUpN1	0; (upN1_in-upN1_out)*1/dt	gN/gC/d	average N uptake; used for control of photo acclimation
algae	algal-N	StatVar	NC	NCm; (upN-dNC)*1/dt	gN/gC	algal N:C
algae	algal-N	Const	A1	-0.705	dl	Constant defining ammonium transport related to N:C
algae	algal-N	Const	A2	0.982	dl	Constant defining ammonium transport related to N:C
algae	algal-N	Const	A3	-1.061	dl	Constant defining ammonium transport related to N:C
algae	algal-N	Const	A4	5.34	gC/gN	CN at no ammonium uptake
algae	algal-N	Const	AKt	1*14	mgN/m3	half saturation for ammonium uptake
algae	algal-N	Const	KQN	10	dl	normalised N:C quota control of algal growth
algae	algal-N	Const	N1	-0.29	dl	Constant defining nitrate transport related to N:C
algae	algal-N	Const	N2	1.7644	dl	Constant defining nitrate transport related to N:C
algae	algal-N	Const	N3	-1.9282	dl	Constant defining nitrate transport related to N:C
algae	algal-N	Const	N4	5.47	gC/gN	C:N at no nitrate uptake
algae	algal-N	Const	NCabs	0.2	gC/gN	abolsute maximum algal N:C
algae	algal-N	Const	NCm	0.15	gC/gN	maximum algal N:C affecting growth rate
algae	algal-N	Const	NCmax	0.3	gC/gN	maximum mass ratio of N:C which could be attained in the organic form
algae	algal-N	Const	NCo	0.05	gC/gN	minimum algal N:C
algae	algal-N	Const	NKt	1*14	mgN/m3	half saturation for DIN usage
algae	algal-N	Const	NKu	2*14	mgN/m3	half saturation for nitrate uptake
algae	algal-N	Const	redco	1.71	gC/gN	C respired to support nitrate reduction through to intracellular ammonium
algae	algal-N	Aux	ALG_N	C*NC	mgN/m3	algal-N biomass concentration
algae	algal-N	Aux	algalN	C*NC	mgN/m3	algal-N biomass concentration
algae	algal-N	Aux	algN	TC/Volume*NC/14	mmolN/m3	concentration of algal biomass for computing attenuation by N-biomass
algae	algal-N	Aux	Atq	IF(((1/NC)>A4), 1, 0)*Um*A1*(1-EXP(A2*(1/NC-A4)))*EXP(A3*(1/NC-A4))	N/C/d	potential ammonium uptake rate at a given N:C
algae	algal-N	Aux	AV	AVP/(AVP+NVP)	dl	relative use of ammonium
algae	algal-N	Aux	AVP	IF((NH4>0), 1, 0)*Atq*NH4/(NH4+AKt)	N/C/d	potential uptake of ammonium
algae	algal-N	Aux	CN	1/NC	gC/gN	algal CN ratio
algae	algal-N	Aux	CNmin	1/NCabs	gC/gN	value of CNcore + CstrucN, as the C:N of the central structural matter.
algae	algal-N	Aux	frat	NV/(NV+AV)	dl	f-ratio of DIN usage by algae
algae	algal-N	Aux	NCu	IF((NC<=NCm), 1, 0)*IF((NC>=NCo), 1, 0)*(1+KQN)*(NC-NCo)/((NC-NCo)+KQN*(NCm-NCo))+IF((NC>NCm), 1, 0)	dl	quotient for N-status of algae
algae	algal-N	Aux	Ntq	IF(((1/NC)>N4), 1, 0)*Um*N1*(1-EXP(N2*(1/NC-N4)))*EXP(N3*(1/NC-N4))	gN/gC/d	potential NO3 uptake rate at a given N:C
algae	algal-N	Aux	NV	NVP/(AVP+NVP)	dl	relative use of nitrate
algae	algal-N	Aux	NVP	IF((NO3>0), 1, 0)*Ntq*NO3/(NO3+NKt)	gN/gC/d	potential uptake of nitrate
algae	algal-N	Aux	upN1	upN	gN/gC/d	intermediate for averaging of N uptake
algae	algal-N	FLOW	dNC	NC*Cu	gN/gC/d	change in algal N:C with C-growth
algae	algal-N	FLOW	upN1_in	upN1	gN/gC/d	intermediate in averaging of algal N-uptake
algae	algal-N	FLOW	upN1_out	DELAYPPL(upN1_in,1,0)	gN/gC/d	intermediate in averaging of algal N-uptake
algae	algal-N	FLOW	upN	IF((NC<NCabs), 1, 0)*IF((sumNs>0), 1, 0)*Um*NCm*(IF((NCu>NPSCu), 1, 0)*NPSCu^beta+IF((NCu=NPSCu), 1, 0))*IF((NC<NCabs-0.002), 1, 0)*sumNs/(sumNs+NKu)*(1-NC/NCabs)^Qh/((1-NC/NCabs)^Qh+Kxi)	gN/gC/d	uptake of N by algae
algae	algal-N, algal-P	Const	Kxi	0.001	dl	controller of non-limiting nutrient
algae	algal-N, algal-P	Const	Qh	2	dl	controller of non-limiting nutrient
algae	algal-N; algal-P	Const	beta	0.05	dl	power for control of non-limiting nutrient
algae	algal-P	StatVar	PC	PCm; (upP-dPC)*1/dt	gP/gC	algal P:C
algae	algal-P	Const	KQP	0.1	dl	normalised P:C quota control of algal growth
algae	algal-P	Const	PCabs	0.04	gP/gC	absolute maximum algal P:C
algae	algal-P	Const	PCm	0.02	gP/gC	maximum algal P:C affecting growth rate
algae	algal-P	Const	PCmax	0.03	gP/gC	maximum mass ratio of P:C which could be attained in the organic form
algae	algal-P	Const	PCo	0.005	gP/gC	minimum algal P:C
algae	algal-P	Const	PKu	2*31	mgP/m3	half saturation for P uptake
algae	algal-P	Aux	algalP	C*PC	mgP/m3	algal-P
algae	algal-P	Aux	PCu	(1+KQP)*(PC-PCo)/((PC-PCo)+KQP*(PCm-PCo))*IF((PCo<PC), 1, 0)*IF((PC<PCm), 1, 0)+IF((PC>=PCm), 1, 0)	dl	quotient for P-status of algae
algae	algal-P	FLOW	dPC	PC*Cu	gP/gC/d	change in algal P:C with C-growth
algae	algal-P	FLOW	upP	IF((PC<PCabs), 1, 0)*IF((P>0), 1, 0)*Um*PCm*(IF((PCu>NPSCu), 1, 0)*NPSCu^beta+IF((PCu=NPSCu), 1, 0))*P/(P+PKu)*(1-PC/PCabs)^Qh/((1-PC/PCabs)^Qh+Kxi)	gP/gC/d	uptake of P by algae
algae	growth	Const	Um	2*0.693	c/c/d	growth rate assuming optimal conditions for nutrition, light, pH & T
algae	growth	Const	Inoc	1000	mgC/m3	inoculation level for algae
algae	growth	Aux	basres	Um*0.05*1.01*((NCm-NC)/(NCm-NCo))/((NCm-NC)/(NCm-NCo)+0.01)*IF((NC<NCm), 1, 0)	C/C/d	basal respiration rate, including term to halt respiration at high NC
algae	growth	Aux	C	TC/Volume	mgC/m3	biomass density
algae	growth	Aux	Cu	(PS-(redco*avgUpN*frat+avgUpN*1.5+basres))	C/C/d	C-specific growth rate
algae	growth	Aux	CuUm	IF((Cu>0), 1, 0)*(Cu/Um)	dl	ratio of Cu to Um
algae	growth	Aux	groC	IF((TC>0), 1, 0)*Cu*TC/Volume	mgC/m2/d	increase in C-biomass
algae	growth	Aux	NPSCu	MIN(1,MIN(NCu,PCu)) )	dl	nutrient status of algae
algae	growth	Aux	Pqm	(Um+basres+NCm*Um*(redco+1.5))*NPSCu	C/C/d	potential maximum photosynthesis rate
algae	growth	Aux	PS	Pqm*(LN(Pyt+SQRT(1+Pyt^2))-LN(Pyt*exat+SQRT(1+(Pyt*exat)^2)))/attenuation	C/C/d	depth integrated photosynthesis at a given instant in time
algae	growth	Aux	Pyt	(alpha*ChlC*PAR*24*60*60)/Pqm	C/C/d	photosynthesis according to the Smith equation
algae	growth	Aux	relPS	PS/Pqm	dl	relative rate of photosynthesis
algae	growth	Aux	XC	C*CexC	mgC/m3	concentration of storage excess C
algae	growth	Aux	XCu	CexC*Cu	C/C/d	synthesis rate of excess C
algae	growth	FLOW	gro	IF((TC>0), 1, 0)*TC*Cu*(IF((dil=0), 1, 0)*IF((dil_mode>0), 1, 0)+IF((dil_mode=0), 1, 0))	mgC/m3/d	increase in C-biomass; links to dilution prevent addition of biomass growth at the exact time of harvest in dilution modes other than continuous (mode 0 which has a continuous dilution). See definition of dil_mode for further information.
algae	growth	FLOW	zoopinoc	IF((FRAC(TIME/50)=0), 1, 0)*(Inoc*Volume/TIMESTEP-TC/TIMESTEP)	mgC/m3/d	inoculate with algae
system	biology	Const	contamin_time	22	d	time of contamination event
system	dilution	StatVar	dilflag	0; (new-old)*1/dt	dl	dilution flag control
system	dilution	Const	dil_mode	0	dl	0 if continuous; follow rate set by dilution value in dilK 1 if rate is set by constant dilK and the frequency the restart by constant dilF 2 if rate is set by constant dilK and the trigger for the restart being set by prodXC1 >= 95% of VXP1
system	dilution	Const	dilF	10	d	number of days between flush cycles; amount of flush is set by dilK
system	dilution	Const	dilK	0.1	dl	proportion of system flushed out and replaced with new medium; occurs over a single timestep in some scenarios. If in dil_mode #0, then this is the chemostat-style continuous dilution rate.
system	dilution	Const	Refill	0	m3/d	0 if refill is instantaneous after harvesting >0 if refill occurs at a given rate (set by this constant, as m3/d) up to a maximum set by constant max_vol
system	dilution	Aux	dil	IF((TIME>harvest_delay), 1, 0)*(IF((dil_mode=0), 1, 0)*dilK+IF((dil_mode=1), 1, 0)*(dil_flag)*dilK/TIMESTEP+IF((dil_mode=2), 1, 0)*IF((TC_now<harvest_point*TC_past*dusk_flag), 1, 0)*IF((NO3<140), 1, 0)*dilK/TIMESTEP) )	1/d	Dilution rate (d-1) If dil_mode = 0 then this is continuous If dil_mode = 1, and in continuous light (LD=1) then if the time given in dilF has elapsed then re-start system (flushing out the proportion given by dilK); if LD<1, then restart the system just when it enters the next phase after the time given in dilF has elapsed If dil_mode = 2 then restart the system (flushing out the proportion give…
system	dilution	Aux	dil_flag	IF((FRAC(INTEGER(TIME)/dilF)=0), 1, 0)*dusk_flag*IF((TIME>=dilF), 1, 0)	dl	dilution flag: value is 1 when the elapsed time (set by dilF) has been reached (FRAC(INT(TIME)/dilF)=0), and when the lights have just gone out (dusk_flag)
system	dilution	FLOW	old	DELAYPPL(new,TIMESTEP,0)	dl	controler for dilution
system	dilution	FLOW	Vin	IF((Refill=0), 1, 0)*Volume*dil+Refill*IF((Volume<max_Vol), 1, 0)	m3/d	flow in
system	dilution	FLOW	Vout	Volume*dil	m3/d	flow out
system	light	Const	artificial_PFD	1000	umol photon/m2/s	PFD if artificial light source used
system	light	Const	LD	0.5	dl	fraction of day in light; if FRACTIME>LD then the systems is in darkness. See also parameter "dusk" If LD=0, then use the astrological calculation
system	light	Const	P_atten	0.02	m2/mgChl	attentuation of light by Chl
system	light	Const	water_atten	0.032323	1/m	attenuation of light by water
system	light	Aux	attenuation	mix_depth*(water_atten+ChlT*P_atten)	1/m	attenuation of light by water and by phytoplankton
system	light	Aux	avgPAR	PAR/(attenuation*mix_depth)*(1-EXP(-attenuation*mix_depth))	umol photon/m2/s	average PAR experienced by a cell in reactor of depth set by mix_depth
system	light	Aux	exat	EXP(-attenuation)	dl	proportion of light attenuated by the medium
system	light	Aux	PAR	IF((LD>0), 1, 0)*artificial_PFD*IF((FRAC(TIME)<LD), 1, 0)+IF((LD=0), 1, 0)*nat_PFD	umol photon/m2/s	PAR given either by artificial light, or natural light 1e-6 is added to give a fractional +ve value to prevent C-fixation from generating an error
system	nutrient	StatVar	DIC	DICtarget; (DICinj-DICseq)*1/dt	mgC	nutrient DIC
system	nutrient	StatVar	DINa	InitialVol*DINa_Conc; DINain-DINaOut-DINaup)*1/dt	mgN	amount of ammonium-N
system	nutrient	StatVar	DINn	InitialVol*DINn_Conc; (DINnIn-DINnOut-DINnup)*1/dt	mgN	amount of nitrate-N
system	nutrient	StatVar	DIP	InitialVol*DIP_Conc; (DIPin-DIPOut-DIPup)*1/dt	mgP	amount of phosphate-P
system	nutrient	StatVar	DIPuse	0; (DIPin)*1/dt	mgP	sum DIP use
system	nutrient	Const	DICtarget	12000	mgC/m3	target DIC; it is assumed that DIC injection is controlled to balance DIC consumption
system	nutrient	Const	DINa_Conc	500*14	mgN/m3	initial ammonium
system	nutrient	Const	DINn_Conc	880*14	mgN/m3	initial nitrate
system	nutrient	Const	DIP_Conc	36.2*31	mgP/m3	initial DIP
system	nutrient	Aux	DINL	DINr*ZC	mgN/d	N regeneration
system	nutrient	Aux	DINr	(CR*ZNC)+(VONtr-VONt)	gN/gC/d	regeneration rate of nitrogen by predator in dissolved inorganic form (ammonium)
system	nutrient	Aux	DIPL	DIPr*ZC	mgP/d	P regeneration
system	nutrient	Aux	DIPr	(CR*ZPC)+(VOPtr-VOPt)	gP/gC/d	regeneration rate of P by predator in dissolved inorganic form
system	nutrient	Aux	NH4	DINa/Volume	mgN/m3	ammonium concentration
system	nutrient	Aux	NO3	DINn/Volume	mgN/m3	nitrate concentration
system	nutrient	Aux	P	DIP/Volume	mgP/m3	phosphorus concentration
system	nutrient	Aux	sumNs	NH4*IF((NH4>0), 1, 0)+NO3*IF((NO3>0), 1, 0)	mgN/m3	sum of DIN availability
system	nutrient	Aux	systemN	NH4+NO3+algalN	mgN/m3	system N excluding zooplankton and void
system	nutrient	Aux	systemP	P+algalP	mgP/m3	system P excluding zooplankton and void
system	nutrient	Aux	TsysN	DINa+DINn+VON+TC*NC+ZC*ZNC	mgN/m3	total system N
system	nutrient	Aux	TsysP	DIP+VOP+TC*PC+ZC*ZPC	mgP/m3	total system P
system	nutrient	FLOW	DICinj	200e3*(1-DIC/DICtarget)+dil*(DICtarget-DIC)	mgC/d	DIC injection
system	nutrient	FLOW	DICseq	gro	mgC/d	DIC uptake by photosynthesis
system	nutrient	FLOW	DINaIn	Vin*DINa_Conc+DINL	mgN/d	ammonium input
system	nutrient	FLOW	DINaOut	DINa*dil	mgN/d	ammonium output
system	nutrient	FLOW	DINaup	IF((DINa>0), 1, 0)*TC*(1-frat)*upN	mgN/d	removal of ammonium by algae
system	nutrient	FLOW	DINnIn	Vin*DINn_Conc	mgN/d	nitrate input
system	nutrient	FLOW	DINnOut	DINn*dil	mgN/d	nitrate output
system	nutrient	FLOW	DINnup	IF((DINn>0), 1, 0)*TC*frat*upN	mgN/d	removal of nitrate by algae
system	nutrient	FLOW	DIPIn	Vin*DIP_Conc+DIPL	mgP/d	P nput
system	nutrient	FLOW	DIPOut	DIP*dil	mgP/d	P output
system	nutrient	FLOW	DIPup	TC*upP	mgP/d	removal of DIP by algae
system	pond	Const	max_depth	0.1	m	OD; For FLAT POND this is the POND DEPTH, for a PBR this is the TUBE DIAMETER
system	pond	Const	max_Vol	1	m3	maximum volume of system (m3); normally this would be the same as initialVol; Only used if Refill>0
system	pond	Aux	mix_depth	max_depth	m	mixed depth layer either: POND DEPTH for flat pond or AVERAGE INTERNAL TUBE DIAMETER for PBR
system	production	StatVar	cumVP	0; (dcumVP)*1/dt	mgC/m3	total amount of biomass produced per unit volume
system	production	StatVar	cumVXP	0; (dVXPcum)*1/dt	mgC/m3	total amount of lipid produced per unit volume
system	production	StatVar	hC	0; (harvest)*1/dt	mgC/m3	harvest; cummulative sum of mgC harvested
system	production	StatVar	hexC	0; (harvest_exC)*1/dt	mgC/m3	g excess C harvested
system	production	StatVar	TC_ac	0; (TC_now-TC_past)*1/dt	mgC	day-averaged algal-C
system	production	StatVar	VP	0; (Vpin-Vpout)*1/dt	mgC/m3/d	volumetric production
system	production	StatVar	VXP	0; (vxpin-vxpout)*1/dt	mgC/m3/d	volumetric production of XSC NOTE: this is working as a 2-day moving average
system	production	Const	area_avail	1	m2	area available for the system .. obvious for a pond, but for a fence, this is the area of the panel m2
system	production	Const	harvest_delay	6	d	days of growth before harvesting is allowed (enables culture to grow through a batch growth period)
system	production	Const	harvest_point	1.05	dl	ratio of change in biomass, today/yesterday, that triggers harvest; this will result in harvesting at the peak of production
system	production	Const	wtbiomass	1	dl	weight to apply to importance of biomass
system	production	Const	wtdil	1	dl	weight to importance of dilution
system	production	Aux	altXCCPI	AXP*C1/mix_depth*wtbiomass	(mgC/m3)^2/d	revised CPI for XC production, including weighting for importance of volume replacement and biomass
system	production	Aux	AP	VP*mix_depth	mgC/m2/d	areal production
system	production	Aux	AXP	VXP*mix_depth	mgC/m2/d	areal production of XC
system	production	Aux	C1	C	mgC/m3	intermediate in XP production
system	production	Aux	C_CPI	SQRT((VP*AP))	mgC/m^(5/2)/d	CPI (commercial performance index) for biomass
system	production	Aux	cumAP	cumVP*mix_depth	mgC/m2	cummulative areal biomass production
system	production	Aux	cumAXP	cumVXP*mix_depth	mgC/m2	cummulative areal X (i.e. lipid + starch) production
system	production	Aux	ghC	hC/1000	gC	cumulative harvest gC
system	production	Aux	groXC	XC*Cu	mgC/m3/d	increase in mass of excess C
system	production	Aux	hAP	ghC/area_avail/TIME	gC/m2/d	average biomass production rate since start of simulation
system	production	Aux	hAXP	hexC/area_avail/TIME	mgC/m2/d	average biofuels production rate since start of simulation harvested
system	production	Aux	NPP	Nprod	umolesN/L/d	total N primary prod for comparison with oceanographic units
system	production	Aux	Nprod	C*Cu*NC/14	umolesN/L/d	N production
system	production	Aux	oldVP	DELAYPPL(VP,TIMESTEP,0)	mgC/m3/d	value of VP at previous timestep
system	production	Aux	oldVXP	DELAYPPL(VXP,TIMESTEP,0)	mgC/m3/d	value of VXP at previous timestep
system	production	Aux	prod_C	groC/1000	gC/d	growth of species
system	production	Aux	prodXC	groXC/1000	gC/d	instantaneous value of volumetric production
system	production	Aux	TXC	TC*CexC	mgC	total mass of storage C
system	production	Aux	XC_CPI	SQRT((VXP*AXP))	mgC/m^(5/2)/d	CPI for lipid production
system	production	FLOW	dcumVP	(VP+oldVP)/2	mgC/m3/d	for trapezium rule integration
system	production	FLOW	dVXPcum	(VXP+oldVXP)/2	mgC/m3/d	for trapezium rule integration
system	production	FLOW	harvest	IF((TC>0), 1, 0)*TC*dil	mgC/d	harvest of biomass from system
system	production	FLOW	harvest_exC	CexC*harvest/1000	gC/d	harvest of biofuels
system	production	FLOW	TC_now	TC	mgC	value of TC now
system	production	FLOW	TC_past	DELAYPPL(TC_now,1,0)	mgC	value of TC one day ago
system	production	FLOW	VPin	prod_C/2	mgC/m3/d/d	production of C biomass for each system; NOTE this is working to give a 2-day moving average
system	production	FLOW	vpout	DELAYPPL(VPin,2,0)	mgC/m3/d/d	output of 2-day moving average calculation
system	production	FLOW	vxpin	prodXC/2	mgC/m3/d/d	production of XC mass for each system; NOTE this is working to give a 2-day moving average
system	production	FLOW	vxpout	DELAYPPL(vxpin,2,0)	mgC/m3/d/d	output of 2-day moving average calculation
system	production	FLOW	Zharvest	IF((ZC>0), 1, 0)*ZC*dil*IF((contamin_time<TIME), 1, 0)	mgC	zooplankton harvest
system		StatVar	water_use	0; (Vout)*1/dt	m3	cumulative water consumption
system		StatVar	Volume	InitialVol; (Vin-Vout)*1/dt	m3	volume of system
system		Aux	InitialVol	area_avail*mix_depth	m3	initial system volume
system		FLOW	new	IF(dusk<(FRAC(TIME)), 1, 0)	dl	dusk control
zooplankton	assimilation	Const	AE_switch	1	dl	switch to determine between use of AE and AEmax in description of Im. when AE_switch = 0, means AEmax is used and for AE_switch = 1, AE is used
zooplankton	assimilation	Const	AEmax	0.75	dl	maximum value of Ec; this cannot attain 1
zooplankton	assimilation	Const	AEmin	0.75	dl	minimum Ec when confronted with excess ingestion
zooplankton	assimilation	Aux	AE_FQ	AEmin+(AEmax-AEmin)*((MIN(RelNC,RelPC)/(MIN(RelNC,RelPC)+Kec))*(1+Kec))	dl	efficiency parameter for assimilation/digestion, RH function linked to prey quality giving a value between 0 & 1 (i.e. quotient). Ecmax can never reach 1
zooplankton	assimilation	Aux	AE_op	AE_FQ*MINup	dl	operational AE, related to food quality
zooplankton	assimilation	Aux	Cas	IgC*AE_op	C/C/d	assimilation of carbon by the predator
zooplankton	assimilation	Aux	MINup	MIN(RelNC,RelPC)	dl	minimal threshold control to select the release of nitrogen and/or phosphorus for differences in the values of SXC and ZXC, ratio
zooplankton	assimilation	Aux	RelNC	MIN(1,NC[i1]/ZNC) )	dl	relative prey N to predator N
zooplankton	assimilation	Aux	RelPC	MIN(1,PC/ZPC)	dl	relative prey P to predator P
zooplankton	assimilation	Flow	CInc	IF((ZC>0), 1, 0)*Cas*ZC	mgC/d	incorporation of C into predator body
zooplankton	growth	StatVar	ZC	0; (Cinc-Cres+alginoc-Zharvest)*1/dt	mgC	predator (zooplankton) biomass carbon; NOTE this is not a concentration
zooplankton	growth	Const	BR	0.1	C/C/d	basal respiration rate
zooplankton	growth	Const	initZC	1	mgC/m3	initial zooplankton C-biomass
zooplankton	growth	Const	MR	0.2	gC/gC	respiration cost associated with metabolic functions
zooplankton	growth	Const	Zum	0.693	C/C/d	target predator growth rate
zooplankton	growth	Aux	BRb	BR-BRi	C/C/d	basal resp from predator body, this occurs when XSC cannot support BR
zooplankton	growth	Aux	BRi	IF((BR<=XSC), 1, 0)*BR+IF((BR>XSC), 1, 0)*XSC	C/C/d	operational basal respiration for zooplankton
zooplankton	growth	Aux	CR	BRb+Cas*MR	C/C/d	structural respiration rate of CO2 by predator
zooplankton	growth	Aux	tot_resp	CR+BRi	C/C/d	total zooplankton respiration
zooplankton	growth	Aux	XSC	AE_FQ*IgC*(1-MINup)	C/C/d	C available for assimilation but used respiration
zooplankton	growth	Aux	ZCu	(CInc-Cresp)/ZC	1/d	net growth rate of the predator
zooplankton	growth	Aux	ZCconc	ZC/Volume	mgC/m3	zooplankton biomass concentration
zooplankton	growth	FLOW	Cresp	IF((ZC>0), 1, 0)*CR*ZC*IF((contamin_time<TIME), 1, 0)	mgC/d	resp loss from body
zooplankton	growth	FLOW	alginoc	IF((FRAC(TIME/50)=0), 1, 0)*(initZC*Volume/TIMESTEP-ZC/TIMESTEP)+IF((ZC<0), 1, 0)*(initZC*Volume)/TIMESTEP	mgC/d	inoculate with zooplankton
zooplankton	ingestion	Const	a_VIg	0	dl	constant controlling ingestion link to food quality; set here as linear
zooplankton	ingestion	Const	Kec	1	dl	half saturation constant for Ec
zooplankton	ingestion	Const	KIng	14*7	mgC/m3	half saturation constant for control of ingestion
zooplankton	ingestion	Const	p_VIg	1	dl	constant controlling ingestion link to food quality; set here as linear
zooplankton	ingestion	Aux	IgC	IF((C>0), 1, 0)*Im*VIg*C/(C+KIng)	C/C/d	C-specific ingestion rate
zooplankton	ingestion	Aux	Im	(Zum*(1+MR)+BR)/((IF((AE_switch=1), 1, 0)*AE_FQ)+(IF((AE_switch=0), 1, 0)*AEmax))*IF((contamin_time<TIME), 1, 0)	C/C/d	maximum ingestion rate
zooplankton	ingestion	Aux	VIg	1+(1-(MIN(RelPC,RelNC))^p_VIg)*a_VIg	dl	variable ingestion control to food quality
zooplankton	ingestion	FLOW	graz	ZC*IgC	mgC/d	total feeding by zooplankton
zooplankton	void	StatVar	VOC	0; (VOCL)*1/dt	mgC	particulate voided organic carbon
zooplankton	void	StatVar	VON	0; (VONL)*1/dt	mgN	particulate voided organic nitrogen
zooplankton	void	StatVar	VOP	0; (VOPL)*1/dt	mgP	particulate voided organic P
zooplankton	void	Aux	VOCt	IgC-Cas-BRi+1e-6	C/C/d	loss of C as POC
zooplankton	void	Aux	VONt	(IF(((VONtr/VOCt)>NCmax), 1, 0)*VOCt*NCmax)+(IF(((VONtr/VOCt)<=NCmax), 1, 0)*VONtr)	gN/gC/d	rate of removal of excess nitrogen to maintain the predator N:C constant
zooplankton	void	Aux	VONtr	IgC*NC-Cas*ZNC	gN/gC/d	amount of N initially in the organic form to be voided to maintain constant predator N:C
zooplankton	void	Aux	VOPt	(IF(((VOPtr/VOCt)>PCmax), 1, 0)*VOCt*PCmax)+(IF(((VOPtr/VOCt)<=PCmax), 1, 0)*VOPtr)	gP/gC/d	rate of removal of excess P to maintain the predator P:C constant
zooplankton	void	Aux	VOPtr	IgC*PC-Cas*ZPC	gP/gC/d	amount of P initially in the organic form to be voided to maintain constant predator P:C
zooplankton	void	FLOW	VOCL	VOCt*ZC	mgC/d	rate of removal of excess carbon to maintain the predator X:C constant
zooplankton	void	FLOW	VONL	VONt*ZC	mgN/d	loss of N as PON
zooplankton	void	FLOW	VOPL	VOPt*ZC	mgP/d	loss of P as POP
zooplankton	zoo-N	Const	ZNC	0.2	gN/gC	zooplankton N:C ratio
zooplankton	zoo-N	Aux	ZNu	ZCu*ZNC	gN/gC/d	N-specific zooplankton growth rate
zooplankton	zoo-P	Const	ZPC	0.02	gP/gC	zooplankton P:C ratio
zooplankton	zoo-P	Aux	ZPu	ZCu*ZPC	gP/gC/d	P-specific zooplankton growth rate

## Sheet: Model run against data
	This sheet references papers where the (sub)models have been run against different data
	Functional Type	group	Species	Reference
	Phyto+Zooplankton	natural community		Fasham, M.J.R., Flynn, K.J., Pondaven, P., Anderson, T.R., Boyd, P.W. (2006). Development of a robust ecosystem model to predict the role of iron on biogeochemical cycles: a comparison of results for iron-replete and iron-limited areas, and the SOIREE iron-enrichment experiment. Deep-Sea Research I 53; 333-366.
	Phyto+Zooplankton	natural community		Mitra A, Flynn KJ, Fasham MJR (2007). Accounting correctly for grazing dynamics in Nutrient-Phytoplankton-Zooplankton models. Limnology & Oceanography 52; 649-661
	Phytoplankton	chlorophyte	Dunaliella primolecta	Mitra A, Flynn KJ, (2006). Accounting for variation in prey selectivity by zooplankton. Ecological Modelling 199; 82-92.
	Phytoplankton	chlorophyte	Scenedesmus	Flynn KJ (2001) A mechanistic model for describing dynamic multi-nutrient, light, temperature interactions in phytoplankton. Journal of Plankton Research 23; 977-997.
	Phytoplankton	chlorophyte	Selenastrum minutum	Flynn KJ (2008) The importance of the form of the quota curve and control of non-limiting nutrient transport in phytoplankton models. Journal of Plankton Research 30; 423–438 DOI: 10.1093/plankt/fbn007
	Phytoplankton	chlorophyte	Stichococcus bacillaris	Flynn KJ, Clark DR, Xue Y (2008) Modelling the release of dissolved organic matter by phytoplankton. J.Phycol. 44; 1171-1187 DOI: 10.1111/j.1529-8817.2008.00562.x
	Phytoplankton	cryptophyte	Rhodomonas	Flynn KJ, Clark DR, Mitra A, Fabian H, Hansen PJ, Glibert PM, Wheeler GL, Stoecker DK, Blackford JC, Brownlee C (2015) Ocean acidification with (de)eutrophication will alter future phytoplankton growth and succession. Proceedings of the Royal Society B 282: 20142604 http://dx.doi.org/10.1098/rspb.2014.2604
	Phytoplankton	cyanobacteria	Synechococcus	Flynn KJ, Clark DR, Xue Y (2008) Modelling the release of dissolved organic matter by phytoplankton. J.Phycol. 44; 1171-1187 DOI: 10.1111/j.1529-8817.2008.00562.x
	Phytoplankton	diatom	Pseudo-nitzschia seriata	Flynn KJ (2010) Ecological modelling in a sea of variable stoichiometry; dysfunctionality and the legacy of Redfield and Monod. Progress in Oceanography 84; 52-65 DOI: 10.1016/j.pocean.2009.09.006
	Phytoplankton	diatom	Skeletonema costatum	Flynn KJ, Clark DR, Xue Y (2008) Modelling the release of dissolved organic matter by phytoplankton. J.Phycol. 44; 1171-1187 DOI: 10.1111/j.1529-8817.2008.00562.x
	Phytoplankton	diatom	Skeletonema costatum	Flynn KJ, Marshall H, Geider RJ (2001) A comparison of two N-irradiance models of phytoplankton growth. Limnology and Oceanography 46; 1794-1802.
	Phytoplankton	diatom	Thalassiosira pseudonana	Flynn KJ, Berry LS (1999) The loss of organic nitrogen during marine primary production may be overestimated significantly when estimated using 15N substrates. Proceedings of the Royal Society Lond. B 266; 641-647.
	Phytoplankton	diatom	Thalassiosira pseudonana	Flynn KJ, Clark DR, Xue Y (2008) Modelling the release of dissolved organic matter by phytoplankton. J.Phycol. 44; 1171-1187 DOI: 10.1111/j.1529-8817.2008.00562.x
	Phytoplankton	diatom	Thalassiosira weissflogii	Flynn KJ, Clark DR, Mitra A, Fabian H, Hansen PJ, Glibert PM, Wheeler GL, Stoecker DK, Blackford JC, Brownlee C (2015) Ocean acidification with (de)eutrophication will alter future phytoplankton growth and succession. Proceedings of the Royal Society B 282: 20142604 http://dx.doi.org/10.1098/rspb.2014.2604
	Phytoplankton	diatom	Thalassiosira weissflogii	Flynn KJ, Clark DR, Xue Y (2008) Modelling the release of dissolved organic matter by phytoplankton. J.Phycol. 44; 1171-1187 DOI: 10.1111/j.1529-8817.2008.00562.x
	Phytoplankton	dinoflagellate	Alexandrium fundyense	Flynn KJ (2010) Ecological modelling in a sea of variable stoichiometry; dysfunctionality and the legacy of Redfield and Monod. Progress in Oceanography 84; 52-65 DOI: 10.1016/j.pocean.2009.09.006
	Phytoplankton	dinoflagellate	Alexandrium fundyense	Flynn KJ, Clark DR, Xue Y (2008) Modelling the release of dissolved organic matter by phytoplankton. J.Phycol. 44; 1171-1187 DOI: 10.1111/j.1529-8817.2008.00562.x
	Phytoplankton	dinoflagellate	Alexandrium fundyense	John EH, Flynn KJ (2002) Modelling changes in paralytic shellfish toxin content of dinoflagellates in response to nitrogen and phosphorus supply. Marine Ecology Progress Series 225; 147-160
	Phytoplankton	dinoflagellate	Scrippisella troichidea	Flynn KJ, Clark DR, Xue Y (2008) Modelling the release of dissolved organic matter by phytoplankton. J.Phycol. 44; 1171-1187 DOI: 10.1111/j.1529-8817.2008.00562.x
	Phytoplankton	eustigmatophyte	Nannochloropsis	Kenny P, Flynn KJ (2016) Coupling a simple irradiance description to a mechanistic growth model to predict algal production in industrial-scale solar-powered photobioreactors. J.Applied.Phycol. DOI 10.1007/s10811-016-0892-6
	Phytoplankton	prasinophyte	Mantoniella squamata	Flynn KJ, Berry LS (1999) The loss of organic nitrogen during marine primary production may be overestimated significantly when estimated using 15N substrates. Proceedings of the Royal Society Lond. B 266; 641-647.
	Phytoplankton	prasinophyte	Micromonas pusila	Mitra A, Flynn KJ, (2006). Accounting for variation in prey selectivity by zooplankton. Ecological Modelling 199; 82-92.
	Phytoplankton	prymnesiophyte	Emiliania huxleyi	Flynn KJ, Clark DR, Mitra A, Fabian H, Hansen PJ, Glibert PM, Wheeler GL, Stoecker DK, Blackford JC, Brownlee C (2015) Ocean acidification with (de)eutrophication will alter future phytoplankton growth and succession. Proceedings of the Royal Society B 282: 20142604 http://dx.doi.org/10.1098/rspb.2014.2604
	Phytoplankton	prymnesiophyte	Emiliania huxleyi	Flynn KJ, Clark DR, Xue Y (2008) Modelling the release of dissolved organic matter by phytoplankton. J.Phycol. 44; 1171-1187 DOI: 10.1111/j.1529-8817.2008.00562.x
	Phytoplankton	prymnesiophyte	Isochrysis galbana	Mitra A, Flynn KJ, (2006). Accounting for variation in prey selectivity by zooplankton. Ecological Modelling 199; 82-92.
	Phytoplankton	prymnesiophyte	Phaeocystis	Flynn KJ, Clark DR, Xue Y (2008) Modelling the release of dissolved organic matter by phytoplankton. J.Phycol. 44; 1171-1187 DOI: 10.1111/j.1529-8817.2008.00562.x
	Phytoplankton	raphidophyte	Heterosigma akashiwo	Flynn KJ, Clark DR, Xue Y (2008) Modelling the release of dissolved organic matter by phytoplankton. J.Phycol. 44; 1171-1187 DOI: 10.1111/j.1529-8817.2008.00562.x
	Phytoplankton	raphidophyte	Heterosigma carterae	Flynn KJ, Berry LS (1999) The loss of organic nitrogen during marine primary production may be overestimated significantly when estimated using 15N substrates. Proceedings of the Royal Society Lond. B 266; 641-647.
	Zooplankton	cladocera	Daphnia magna	Mitra A, Flynn KJ, (2007). Importance of interactions between food quality, quantity, and gut transit time on consumer feeding, growth, and trophic dynamics. American Naturalist 169; 632-646.
	Zooplankton	copepod	Acartia clausi	Mitra A, Flynn KJ, (2007). Importance of interactions between food quality, quantity, and gut transit time on consumer feeding, growth, and trophic dynamics. American Naturalist 169; 632-646.
	Zooplankton	copepod	Acartia tonsa	Mitra A, Flynn KJ, (2007). Importance of interactions between food quality, quantity, and gut transit time on consumer feeding, growth, and trophic dynamics. American Naturalist 169; 632-646.
	Zooplankton	copepod	Acartia tonsa	Mitra A. 2006 A multi-nutrient model for the description of stoichiometric modulation of predation in micro- and mesozooplankton. J. Plankton Res. 28, 597–611. (doi:10.1093/plankt/fbi144)
	Zooplankton	copepod	Paracalanus parvus	Mitra A, Flynn KJ, (2007). Importance of interactions between food quality, quantity, and gut transit time on consumer feeding, growth, and trophic dynamics. American Naturalist 169; 632-646.
	Zooplankton	copepod	Paracalanus parvus	Mitra A. 2006 A multi-nutrient model for the description of stoichiometric modulation of predation in micro- and mesozooplankton. J. Plankton Res. 28, 597–611. (doi:10.1093/plankt/fbi144)
	Zooplankton	dinoflagellate	Oxyrrhis marina	Mitra A, Flynn KJ, (2006). Accounting for variation in prey selectivity by zooplankton. Ecological Modelling 199; 82-92.
	Zooplankton	dinoflagellate	Oxyrrhis marina	Mitra A. 2006 A multi-nutrient model for the description of stoichiometric modulation of predation in micro- and mesozooplankton. J. Plankton Res. 28, 597–611. (doi:10.1093/plankt/fbi144)

## Sheet: Model deployment 
		This sheet references papers where the models have been run in different modes
		Nutrition											Interactivity						Reference
		Cfix & Chl	N	P	Si	Fe	DOM	Mixotrophy	Cell	Toxin	Temperature pH		Competition Succession	Predator-prey	Harmful Algal Bloom (HAB)	Commercial		Date
		ü	ü	ü												ü		2016	Kenny P, Flynn KJ (2016) Coupling a simple irradiance description to a mechanistic growth model to predict algal production in industrial-scale solar-powered photobioreactors. J.Applied.Phycol. DOI 10.1007/s10811-016-0892-6
		ü	ü	ü					ü		ü		ü					2016	Flynn KJ, Clark DR, Wheeler G (2016) The role of coccolithophore calcification in bioengineering their environment Proceedings of the Royal Society B 283: 20161099. DOI 10.1098/rspb.2016.1099
		ü	ü								ü		ü					2015	Flynn KJ, Clark DR, Mitra A, Fabian H, Hansen PJ, Glibert PM, Wheeler GL, Stoecker DK, Blackford JC, Brownlee C (2015) Ocean acidification with (de)eutrophication will alter future phytoplankton growth and succession. Proceedings of the Royal Society B 282: 20142604 http://dx.doi.org/10.1098/rspb.2014.2604
		ü	ü	ü												ü		2014	Kenny P, Flynn KJ (2014) In silico optimization for production of biomass and biofuel feedstocks from microalgae Journal of Applied Phycology DOI 10.1007/s10811-014-0342-2
		ü	ü					ü	ü				ü	ü				2014	Mitra A, Flynn KJ, Burkholder JM, Berge T, Calbet A, Raven JA, Granéli E, Hansen PJ, Stoecker DK, Thingstad F, Tillmann U, Våge S, Wilken S, Glibert PM, Zubkov MV (2014) The role of mixotrophic protists in the biological carbon pump. Biogeosciences, 11, 1–11 doi: 10.5194/bg-11-995-2014.
		ü						ü	ü				ü	ü				2013	Flynn KJ, Hansen PJ (2013) Cutting the canopy to defeat the “selfish gene”; conflicting selection pressures for the integration of phototrophy in mixotrophic protists. Protist 164; 811-823 doi: 10.1016/j.protis.2013.09.002
		ü	ü	ü									ü			ü		2013	Flynn KJ, Mitra A, Greenwell HC, Sui J (2013) Monster potential meets potential monster; the pros and cons of deploying genetically modified microalgae for biofuels production. Royal Society Interface Focus doi: 10.1098/rsfs.2012.0037
		ü	ü						ü		ü			ü				2012	Flynn KJ, Blackford JC, Baird ME, Raven JA, Clark DR, Beardall J, Brownlee C, Fabian H, Wheeler GL (2012) Changes in pH at the exterior surface of plankton with ocean acidification. Nature Climate Change 2, 510–513 doi: 10.1038/NCLIMATE1489
			ü	ü									ü		ü			2010	Flynn KJ (2010) Do external resource ratios matter? - implications for modelling eutrophication events and controlling harmful algal blooms. Journal of Marine Systems 83; 170-180 DOI: 10.1016/j.jmarsys.2010.04.007
		ü	ü					ü						ü	ü			2010	Mitra A, Flynn KJ (2010) Modelling mixotrophy in harmful algal blooms: More or less the sum of the parts? Journal of Marine Systems 83; 158-169 DOI: 10.1016/j.jmarsys.2010.04.006
		ü	ü	ü									ü			ü		2010	Flynn KJ, Greenwell HC, Lovitt RW, Shields RJ (2010) Selection for fitness at the individual or population levels: modeling effects of genetic modifications in microalgae on productivity and environmental safety. Journal of Theoretical Biology 263; 269-280 DOI: 10.1016/j.jtbi.2009.12.021
		ü	ü										ü					2009	Flynn KJ, (2009) Going for the slow burn: why should possession of a low maximum growth rate be advantageous for microalgae? Plant Ecology & Diversity 2; 179-189 DOI: 10.1080/17550870903207268
		ü	ü	ü				ü	ü					ü				2009	Flynn KJ, Mitra A (2009) Building the “perfect beast”: modelling mixotrophic plankton. Journal of Plankton Research 31; 965-992 DOI: 10.1093/plankt/fbp044
		ü	ü						ü	ü			ü	ü	ü			2009	Flynn KJ, Irigoien X (2009) Why aldehyde-induced insidious effects cannot be considered as a diatom defence mechanism against copepods. Marine Ecology Progress Series 377, 79–89 DOI: 10.3354/meps07865
		ü	ü											ü				2009	Flynn KJ (2009) Food-density dependent inefficiency in animals with a gut as a stabilising mechanism in trophic dynamics. Proceedings of the Royal Society Lond. B 276, 1147–1152 DOI: 10.1098/rspb.2008.1575
		ü	ü							ü			ü	ü	ü			2008	Flynn KJ (2008) Attack is not the best form of defense; lessons from harmful algal bloom dynamics. Harmful Algae 8; 129-139 DOI: 10.1016/j.hal.2008.08.007
		ü	ü	ü	ü				ü									2008	Flynn KJ (2008) Use, abuse, misconceptions and insights from quota models: the Droop cell-quota model 40 years on. Oceanography & Marine Biology: An Annual Review 46; 1-23. ISSN: 0078-3218
		ü	ü				ü											2008	Flynn KJ, Clark DR, Xue Y (2008) Modelling the release of dissolved organic matter by phytoplankton. J.Phycol. 44; 1171-1187 DOI: 10.1111/j.1529-8817.2008.00562.x
			ü	ü										ü	ü			2007	Mitra A, Flynn KJ, (2007). Importance of interactions between food quality, quantity, and gut transit time on consumer feeding, growth, and trophic dynamics. American Naturalist 169; 632-646.
		ü	ü											ü				2007	Mitra A, Flynn KJ, Fasham MJR (2007). Accounting correctly for grazing dynamics in Nutrient-Phytoplankton-Zooplankton models. Limnology & Oceanography 52; 649-661
														ü				2006	Mitra A, Flynn KJ, (2006). Accounting for variation in prey selectivity by zooplankton. Ecological Modelling 199; 82-92.
		ü	ü		ü	ü												2006	Fasham, M.J.R., Flynn, K.J., Pondaven, P., Anderson, T.R., Boyd, P.W. (2006). Development of a robust ecosystem model to predict the role of iron on biogeochemical cycles: a comparison of results for iron-replete and iron-limited areas, and the SOIREE iron-enrichment experiment. Deep-Sea Research I 53; 333-366.
			ü							ü			ü	ü	ü			2006	Mitra A, Flynn KJ (2006) Promotion of harmful algal blooms by zooplankton predatory activity. Biology Letters 2; 194-197
		ü	ü	ü	ü	ü										ü		2006	Flynn KJ (2006) Mechanistic Models of Algal Physiology. In Algal Cultures, Analogues of blooms and Applications, ed. DV Subba Rao, Science Publishers, Enfield USA, pp501-532
			ü	ü	ü								ü					2005	Flynn KJ (2005) Modelling marine phytoplankton growth under eutrophic conditions. Journal of Sea Research 54; 92-103.
			ü															2003	Stephens N, Flynn KJ, Gallon JR (2003) Interrelationships between the pathways of inorganic nitrogen assimilation in the cyanobacterium Gloeothece can be described using a mechanistic mathematical model. New Phytologist 160; 545-555.
		ü																2003	Flynn KJ (2003) Do we need complex mechanistic photoacclimation models for phytoplankton? Limnology & Oceanography 48; 2243-2249.
		ü																2003	Flynn KJ, Fasham MJR (2003) Operation of light-dark cycles within simple ecosystem models of primary production and the consequences of using phytoplankton models with different abilities to assimilate N in darkness. Journal of Plankton Research 25; 83-92.
			ü	ü									ü					2002	Flynn KJ (2002) How critical is the critical N:P ratio? Journal of Phycology 38; 961-970.
		ü	ü	ü						ü					ü			2002	Flynn KJ (2002) Toxin production in migrating dinoflagellates; a modelling study of PSP producing Alexandrium. Harmful Algae 1; 147-155.
		ü	ü	ü											ü			2002	Flynn KJ, Fasham MJR (2002) A modelling exploration of vertical migration by phytoplankton. Journal of Theoretical Biology 218; 471-484.
		ü	ü										ü					2002	Flynn KJ, Clark DR, Owens NJP (2002) Modelling suggests that optimization of dark nitrogen-assimilation need not be a critical selective feature in phytoplankton. New Phytologist 155; 109-119.
		ü	ü	ü						ü					ü			2002	John EH, Flynn KJ (2002) Modelling changes in paralytic shellfish toxin content of dinoflagellates in response to nitrogen and phosphorus supply. Marine Ecology Progress Series 225; 147-160.
		ü	ü	ü	ü	ü			ü		ü							2001	Flynn KJ (2001) A mechanistic model for describing dynamic multi-nutrient, light, temperature interactions in phytoplankton. Journal of Plankton Research 23; 977-997.
		ü																2001	Flynn KJ, Marshall H, Geider RJ (2001) A comparison of two N-irradiance models of phytoplankton growth. Limnology and Oceanography 46; 1794-1802.
			ü		ü				ü				ü					2000	Flynn KJ, Martin-Jézéquel V (2000) Modelling Si-N limited growth of diatoms. Journal of Plankton Research 22; 447-472.
				ü									ü					2000	John EH, Flynn KJ (2000) Modelling phosphate transport and assimilation in microalgae; how much complexity is warranted? Ecological Modelling 125; 145-157.
		ü	ü			ü												1999	Flynn KJ, Hipkin CR (1999) Interactions between iron, light, ammonium and nitrate; insights from the construction of a dynamic model of algal physiology. Journal of Phycology 35; 1171-1190.
			ü								ü							1999	Flynn KJ (1999) Nitrate transport and ammonium-nitrate interactions at high nitrate concentration and low temperature. Marine Ecology Progress Series 187; 283-287.
			ü				ü											1999	Flynn KJ, Berry LS (1999) The loss of organic nitrogen during marine primary production may be overestimated significantly when estimated using 15N substrates. Proceedings of the Royal Society Lond. B 266; 641-647.
			ü															1998	Flynn KJ (1998) Estimation of kinetic parameters for the transport of nitrate and ammonium into marine phytoplankton. Marine Ecology Progress Series 169; 13-28.
			ü															1998	Flynn KJ, Flynn K. (1998) The release of nitrite by marine dinoflagellates - development of a mathematical simulation. Marine Biology 130; 455-470.
			ü															1997	Flynn KJ, Fasham MJR (1997) A short version of the ammonium-nitrate interaction model. Journal of Plankton Research 19; 1881-1897.
			ü															1997	Flynn KJ, Fasham MJR, Hipkin CR (1997) Modelling the interaction between ammonium and nitrate uptake in marine phytoplankton. Philosophical Transactions of the Royal Society 352; 1625-1645.
